# Supplementary material for: Analysis and prediction of single-stranded and double-stranded DNA binding proteins based on protein sequences
Source: BMC Bioinformatics. 2017 Jun 12;18:300. doi: 10.1186/s12859-017-1715-8 (PMC5469069; doi:10.1186/s12859-017-1715-8)
Supplement: Supplementary file 5 — This file contains Gini importance of each feature type in random forest. (XLSX 86 kb) [file 12859_2017_1715_MOESM5_ESM.xlsx]

## Sheet: Sheet1
OAAC	A	R	N	D	C	Q	E	G	H	I	L	K	M	F	P	S	T	W	Y	V
Gini importance	0.1582	0.2673	0.4764	0.2229	0.2651	0.205	0.4819	1.4063	0.9624	0.1726	1.2286	0.348	0.1355	0.803	0.2253	0.1949	0.1463	0.5418	0.3758	0.3311
N1_PSSM	A	R	N	D	C	Q	E	G	H	I	L	K	M	F	P	S	T	W	Y	V
Gini importance	0.2226	0.2098	0.2269	1.1238	0.6765	0.3431	1.9613	0.3631	0.2548	0.2507	0.3189	0.3459	0.177	0.1955	0.3566	0.208	0.1087	0.1998	0.1816	0.2893
N2_PSSM	A	R	N	D	C	Q	E	G	H	I	L	K	M	F	P	S	T	W	Y	V
Gini importance	0.1829	0.319	0.2548	0.186	0.149	0.2361	0.3797	0.6261	0.4499	0.2475	0.2228	0.2069	0.2918	0.1761	0.4726	0.2347	0.3518	0.2083	0.2216	0.3188
N3_PSSM	A	R	N	D	C	Q	E	G	H	I	L	K	M	F	P	S	T	W	Y	V
Gini importance	0.1695	0.3441	0.2721	0.2647	0.285	0.4814	0.3602	0.7933	0.1773	0.2451	0.2387	0.3892	0.144	0.5401	0.6029	0.2341	0.1574	1.5274	0.3234	0.2574
N4_PSSM	A	R	N	D	C	Q	E	G	H	I	L	K	M	F	P	S	T	W	Y	V
Gini importance	0.1692	0.2453	0.1996	0.2147	0.2024	0.1517	0.2091	0.3521	0.2252	0.1974	0.2523	0.2549	0.1835	0.5631	0.4798	0.1675	0.1168	0.5054	0.4063	0.1905
M_PSSM	A	R	N	D	C	Q	E	G	H	I	L	K	M	F	P	S	T	W	Y	V
Gini importance	0.1918	0.6333	0.8214	0.4385	0.2835	0.3092	0.2517	1.8922	0.215	2.0894	2.2615	0.4152	1.2919	0.537	0.415	0.3341	0.2064	0.38	0.5113	2.038
C_PSSM	A	R	N	D	C	Q	E	G	H	I	L	K	M	F	P	S	T	W	Y	V
Gini importance	0.0586	0.0909	0.1108	0.1367	0.0821	0.073	0.1087	0.0636	0.0645	0.034	0.0942	0.1128	0.0944	0.0569	0.0319	0.0569	0.0896	0.0369	0.061	0.2281
N1_Aaindex	A1	A2	A3	A4	A5	A6	A7	A8	A9	A10	A11	A12	A13	A14	A15	A16	A17	A18	A19	A20	A21	A22	A23	A24	A25	A26	A27	A28
Gini importance	0.2123	0.3283	0.2191	0.1939	0.2116	0.361	0.5853	0.2091	0.2933	0.2518	0.2103	0.282	0.2011	0.3212	0.214	0.4869	0.3648	0.2454	0.1975	0.2159	0.1613	0.2371	0.2172	0.2011	0.2784	0.2818	0.1937	0.195
N2_Aaindex	A1	A2	A3	A4	A5	A6	A7	A8	A9	A10	A11	A12	A13	A14	A15	A16	A17	A18	A19	A20	A21	A22	A23	A24	A25	A26	A27	A28
Gini importance	0.3069	0.1611	0.1734	0.3973	0.1441	0.2885	0.3579	0.2952	0.2822	0.1562	0.2663	0.5219	0.1906	0.3382	0.7211	0.2497	0.2251	0.2581	0.2324	0.2145	0.1834	0.2441	0.433	0.1619	0.2914	0.3066	0.3165	0.3347
N3_AAindex	A1	A2	A3	A4	A5	A6	A7	A8	A9	A10	A11	A12	A13	A14	A15	A16	A17	A18	A19	A20	A21	A22	A23	A24	A25	A26	A27	A28
Gini importance	0.1898	0.1975	0.1641	0.3654	0.2528	0.1861	0.2377	0.1776	0.1258	0.1999	0.1571	0.1764	0.682	0.6567	0.2488	0.3269	0.1672	0.1838	0.3062	0.1455	0.397	0.2848	0.2311	0.1417	0.2056	0.1883	0.7339	0.1671
N4_AAindex	A1	A2	A3	A4	A5	A6	A7	A8	A9	A10	A11	A12	A13	A14	A15	A16	A17	A18	A19	A20	A21	A22	A23	A24	A25	A26	A27	A28
Gini importance	0.1919	0.1966	0.2093	0.2693	0.462	0.1707	0.1631	0.176	0.2691	0.1292	0.2504	0.3597	0.1727	0.3261	0.4892	0.2312	0.1726	0.2236	0.2978	0.2272	0.2561	0.233	0.5278	0.267	0.212	0.2346	0.3011	0.2655
M_AAindex	A1	A2	A3	A4	A5	A6	A7	A8	A9	A10	A11	A12	A13	A14	A15	A16	A17	A18	A19	A20	A21	A22	A23	A24	A25	A26	A27	A28
Gini importance	0.1713	1.1357	0.8165	0.268	0.6408	0.1844	0.6286	0.1827	0.1776	0.2777	0.7404	0.3072	0.8202	0.3073	0.472	0.2327	0.6445	0.2122	0.2065	0.5034	1.3131	0.5905	0.2717	0.6538	0.2659	0.4016	0.2848	0.2704
C_AAindex	A1	A2	A3	A4	A5	A6	A7	A8	A9	A10	A11	A12	A13	A14	A15	A16	A17	A18	A19	A20	A21	A22	A23	A24	A25	A26	A27	A28
Gini importance	0.6779	0.1283	0.1802	0.4845	0.3331	1.2824	0.1494	0.9757	0.2618	1.6085	0.5234	0.4035	0.238	0.4949	0.1844	0.1367	0.1503	0.1815	0.2252	0.3013	0.2554	2.1275	0.6955	0.2407	0.5315	1.6965	0.3902	0.2243
Dipeptide=0	AA	AR	AN	AD	AC	AQ	AE	AG	AH	AI	AL	AK	AM	AF	AP	AS	AT	AW	AY	AV	RA	RR	RN	RD	RC	RQ	RE	RG	RH	RI	RL	RK	RM	RF	RP	RS	RT	RW	RY	RV	NA	NR	NN	ND	NC	NQ	NE	NG	NH
Gini importance	0.1002	0.2404	0.1348	0.1682	0.0327	0.0431	0.1799	0.1208	0.1429	0.2213	0.64	0.1218	0.0819	0.0933	0.1062	0.0819	0.0821	0.0521	0.11	0.167	0.4512	0.2212	0.1206	0.3232	0.0577	0.0798	0.0931	0.1162	0.1049	0.083	0.1131	0.6608	0.1192	0.1106	0.0934	0.1335	0.1364	0.057	0.9828	0.1432	0.0817	0.2499	0.1275	0.0689	0.112	0.1262	0.1108	0.1295	0.0577
Dipeptide=1	AA	AR	AN	AD	AC	AQ	AE	AG	AH	AI	AL	AK	AM	AF	AP	AS	AT	AW	AY	AV	RA	RR	RN	RD	RC	RQ	RE	RG	RH	RI	RL	RK	RM	RF	RP	RS	RT	RW	RY	RV	NA	NR	NN	ND	NC	NQ	NE	NG	NH
Gini importance	0.1298	0.4636	0.6085	0.0955	0.044	0.1363	0.224	0.1257	0.1929	0.0831	0.3983	0.3643	0.105	0.3003	0.1176	0.1111	0.1205	0.0549	0.0909	0.091	0.082	0.6493	0.0842	0.098	0.0667	0.0823	0.1601	0.1885	0.3303	0.128	0.2947	0.3775	0.0487	0.1132	0.2181	0.084	0.1773	0.4402	0.097	0.0946	0.152	0.1086	0.1989	0.1029	0.0411	0.183	0.099	1.031	0.0711
Dipeptide=2	AA	AR	AN	AD	AC	AQ	AE	AG	AH	AI	AL	AK	AM	AF	AP	AS	AT	AW	AY	AV	RA	RR	RN	RD	RC	RQ	RE	RG	RH	RI	RL	RK	RM	RF	RP	RS	RT	RW	RY	RV	NA	NR	NN	ND	NC	NQ	NE	NG	NH
Gini importance	0.1437	0.1165	0.1069	0.1145	0.0564	0.0566	0.1187	0.1625	0.1348	0.0768	0.3528	0.2207	0.0725	0.3091	0.0519	0.0912	0.0883	0.0693	0.1197	0.1181	0.0771	0.4454	0.142	0.1253	0.0626	0.0777	0.1157	0.0876	0.1403	0.1476	0.1534	0.1534	0.0584	0.1237	0.2255	0.131	0.2231	0.0303	0.1331	0.1198	0.2874	0.1157	0.0474	0.0905	0.035	0.0593	0.1707	0.4506	0.0653
[truncated: 351 more columns]
