# Supplementary material for: Analysis and prediction of single-stranded and double-stranded DNA binding proteins based on protein sequences
Source: BMC Bioinformatics. 2017 Jun 12;18:300. doi: 10.1186/s12859-017-1715-8 (PMC5469069; doi:10.1186/s12859-017-1715-8)
Supplement: Supplementary file 6 — This file contains the prediction results for 568 un-annotated proteins. (XLSX 22 kb) [file 12859_2017_1715_MOESM6_ESM.xlsx]

## Sheet: Sheet1
PDB ID	Predictable results (SSBs:1, DSBs:0)
1a1i	0
1b63	0
1b9m	0
1bgf	0
1bgw	0
1bm8	0
1by4	0
1c1k	0
1c8g	1
1cg0	0
1cy8	0
1d3y	1
1dml	0
1dp7	0
1e4h	0
1e7d	0
1eaq	0
1eg2	0
1f1e	0
1f6o	1
1fip	0
1fiu	0
1g5h	0
1g8e	0
1gcb	0
1gtw	0
1gvd	1
1gxc	1
1h2i	0
1h3l	0
1hkq	1
1hlo	0
1hlv	0
1hsj	1
1hw1	0
1ig1	1
1in4	0
1ir6	0
1j07	0
1j1v	0
1jey	0
1kaf	0
1kw4	0
1l3l	0
1lmb	0
1m3h	0
1m55	0
1m5r	1
1m6i	0
1mij	0
1mm8	0
1mnm	0
1my5	0
1n00	0
1n0w	1
1n83	0
1ngn	0
1nli	1
1o57	1
1ois	0
1olo	0
1on2	0
1oqj	0
1ov9	0
1p4e	0
1pfr	0
1pgz	0
1ph6	1
1pl5	0
1q87	1
1q8h	1
1qrv	1
1qvt	1
1r71	1
1r7j	0
1r7m	1
1rff	0
1rif	1
1riy	0
1rmd	0
1s6m	0
1s7o	1
1s7z	0
1sa3	0
1sd4	0
1sfe	0
1sm4	0
1suz	0
1sv0	0
1t0f	1
1t33	0
1t4w	0
1t7a	0
1tzw	0
1u2w	0
1ub4	1
1ud9	1
1ufi	0
1ut7	0
1ut8	0
1vhi	0
1vjf	0
1vqi	1
1vtn	0
1w3s	0
1w5t	0
1wcv	0
1wlz	0
1wne	0
1wrq	0
1x2i	0
1x9n	0
1xbf	1
1xfp	0
1xgk	1
1xsn	0
1xtk	1
1xyi	0
1y0u	0
1y23	0
1y5r	0
1ycq	0
1yd0	0
1ydx	0
1yjm	0
1ytb	0
1z3e	0
1z6r	0
1zel	0
1zme	0
1zns	0
1zp7	0
1zs3	0
1ztt	0
2a11	0
2a1i	0
2a1j	1
2aif	0
2aql	1
2auw	0
2awi	0
2ayd	0
2bam	1
2bgc	1
2bky	0
2bnk	0
2bpa	1
2byk	0
2c2j	0
2c2u	0
2c96	0
2cbm	1
2cgn	0
2chg	1
2chp	0
2cjj	0
2cmp	0
2cpg	0
2cxy	1
2czr	1
2d5r	1
2d7e	0
2db7	0
2ddg	0
2dh5	0
2dqb	0
2ds0	0
2e1n	0
2evg	0
2ew0	1
2f2e	1
2f7t	0
2fbk	0
2fd5	0
2fe3	0
2fip	0
2fmy	0
2fph	0
2fz4	0
2g3r	1
2g7o	0
2g99	0
2g9w	0
2gpe	0
2gui	1
2gx5	0
2h40	0
2h5x	0
2h6b	1
2hi2	1
2hkv	1
2hue	1
2hx0	0
2hyj	0
2hzm	0
2ict	0
2ief	1
2iic	1
2ijl	0
2iks	0
2io4	0
2iuu	0
2j0v	0
2j4d	0
2j85	1
2j9p	1
2jba	1
2jd3	0
2jex	0
2nx4	0
2o4a	0
2o7m	0
2o8b	0
2o99	0
2obp	1
2od5	0
2okf	1
2ovg	0
2owy	0
2oxl	0
2oxo	0
2oxv	0
2oze	1
2p2r	0
2p2u	0
2p5k	0
2pbx	0
2pi2	0
2pkh	0
2q2t	0
2q79	0
2qdh	0
2qfj	0
2qib	0
2qlc	0
2qpw	0
2qsx	0
2qv0	0
2qww	0
2qxs	0
2rba	0
2rdp	0
2reb	1
2rh3	0
2rhi	0
2uvp	1
2uxi	0
2v0r	0
2v0x	0
2v79	0
2v89	0
2veq	0
2vkv	0
2vl6	1
2vqc	0
2vrz	0
2vsf	0
2w1r	0
2w25	0
2w7n	0
2wpu	0
2wqi	0
2wyq	0
2x35	0
2xbm	1
2xd7	0
2xj3	0
2xj9	0
2xo6	0
2xrz	0
2y3m	0
2y7p	0
2y8q	0
2yva	0
2z47	0
2z4p	0
2z4s	0
2zcm	0
2zds	1
2zhg	0
2zkz	0
2zmi	0
2zqe	0
2zwj	0
3a1j	0
3a5t	0
3a77	1
3ak8	0
3al2	0
3anp	0
3asl	0
3asm	0
3axj	1
3axy	0
3b02	0
3b0d	0
3b20	0
3b2n	0
3b39	0
3b66	0
3b81	1
3baq	0
3bdd	0
3bfn	0
3bfu	0
3bkt	0
3bos	0
3bpv	1
3bqo	1
3bro	0
3brq	0
3bru	0
3bs1	0
3bsb	0
3btp	0
3btv	0
3bxf	0
3by6	0
3bzj	0
3c1d	0
3c25	0
3c2g	0
3c57	0
3c6a	0
3cb6	0
3cjd	0
3cjw	0
3clk	0
3cln	1
3clo	0
3cnb	0
3crj	0
3ctp	1
3cwr	0
3cxu	0
3cz6	0
3d06	0
3d6w	0
3d8u	0
3dcf	0
3dee	1
3deu	0
3di8	0
3djl	0
3dkx	0
3dpj	0
3e1u	0
3e3m	0
3e7q	1
3E97	0
3e9f	0
3ei3	0
3emq	1
3eqx	0
3er9	0
3eu7	0
3eul	0
3eus	0
3ey1	0
3ez2	1
3f1p	0
3f1z	0
3f2b	0
3f5r	0
3f6c	0
3f6v	0
3f8l	0
3faj	0
3fd3	0
3fd9	1
3fhg	1
3fhw	0
3fkc	0
3fmy	0
3fpn	0
3frq	0
3fsp	1
3fym	0
3g00	1
3g1m	0
3g85	0
3ga8	0
3gbg	1
3gbv	0
3gf2	0
3gio	0
3glb	0
3gp4	0
3gpv	0
3gra	0
3gud	0
3guv	0
3gv6	0
3gw2	0
3gyd	0
3h0d	0
3h1d	0
3h4l	0
3hhf	0
3hnm	0
3ho1	0
3hqr	1
3hs3	0
3hsr	0
3htn	0
3hts	0
3hug	1
3i1l	0
3i2e	0
3i38	0
3i49	0
3iao	0
3iay	0
3igc	0
3igd	1
3igm	0
3ihu	0
3ii2	1
3ii6	1
3io5	1
3ip8	0
3iu5	0
3iu6	0
3ivp	1
3ix3	1
3jtz	0
3jy6	0
3k0l	0
3k2a	0
3k2n	1
3k2z	0
3k4t	0
3k59	0
3k98	0
3keo	0
3khk	1
3kmp	0
3kn1	0
3koj	0
3kor	0
3kp1	0
3kz5	0
3kz7	0
3l15	0
3l3u	0
3l41	0
3l51	0
3l5z	0
3ldk	1
3lgd	0
3lhk	0
3lv3	0
3lwf	0
3lwj	0
3lyr	0
3m03	0
3m1e	0
3m37	0
3m4a	0
3m5b	1
3m66	0
3m6r	0
3m6z	0
3m89	0
3maj	0
3mcp	1
3mea	1
3mnl	0
3muj	0
3n4p	0
3n89	0
3n8b	0
3nct	0
3nfi	0
3ngq	0
3no0	0
3no7	1
3nzl	0
3o27	0
3o3v	1
3oio	0
3oiq	0
3okg	0
3okt	0
3olc	0
3om4	1
3omy	0
3osn	0
3oxf	0
3oy3	1
3p8b	0
3p9a	1
3pc7	0
3pgg	1
3plq	0
3pv8	0
3q0f	0
3q23	0
3qbi	0
3qbm	0
3qbt	1
3qo3	0
3qoe	0
3qp4	0
3qu3	0
3rco	1
3rcz	0
3reu	1
3rjp	1
3rkx	1
3rlo	0
3rmb	0
3rmh	0
3rsn	0
3ryp	0
3s3m	0
3s57	0
3sho	0
3sib	1
3son	0
3ssx	0
3sxm	1
3t7r	1
3tb6	0
3tho	1
3toc	1
3trb	1
3tuo	0
3u21	0
3u5l	0
3u7e	0
3ub2	0
3ubt	1
3uc1	1
3ufc	1
3ugo	0
3ulj	0
3un0	0
3uq8	0
3ux8	0
3uxg	0
3v20	0
3v4g	0
3v6g	0
3v6t	0
3vjz	0
3vk8	0
3vkx	0
3vx6	1
3zqo	0
3zth	0
4a3n	0
4a5n	0
4aco	0
4aya	0
4b4c	0
4dhx	0
4e1p	1
4el5	0
4eq6	0
4exg	0
4fbq	0
4fjo	0
4g63	0
4h79	0
4h7a	0
4hd0	0
4tmk	1

## Sheet: Sheet2
	B1	B2	B3	B4	B5	B6	B7	B8	B9	B10	B11	B12	B13	B14	B15	B16	B17	B18	B19	B20	B21	B22	B23	B24	B25	B26	B27	B28	B29	B30	B31	B32	B33	B34	B35	B36	B37	B38	B39	B40	B41	B42	B43	B44	B45	B46	B47	B48
